# Supplementary material for: Microbial Carbon Limitation Mediates Soil Organic Carbon Sequestration in Sugarcane–Watermelon Intercropping System
Source: Microorganisms. 2025 Apr 30;13(5):1049. doi: 10.3390/microorganisms13051049 (PMC12114252; doi:10.3390/microorganisms13051049)
Supplement: Supplementary file 1 [file microorganisms-13-01049-s001.zip]

Archive with 1 entries (1 files):
- microorganisms-3577499-supplementary.pdf
